# Supplementary material for: Associations with sexual dysfunction among a Canadian cohort with inflammatory bowel disease
Source: J Can Assoc Gastroenterol. 2024 Nov 14;8(1):31–8. doi: 10.1093/jcag/gwae048 (PMC11788566; doi:10.1093/jcag/gwae048)
Supplement: gwae048_suppl_Supplementary_Material [file gwae048_suppl_supplementary_material.zip]

Archive with 3 entries (2 files):
- gwae048_suppl_Supplementary_Coi forms/
- gwae048_suppl_Supplementary_Coi forms/ICMJE Forms.pdf
- gwae048_suppl_Supplementary_Coi forms/STROBE_checklist_cohort.docx
